# Supplementary material for: Occurrence of Chlamydia spp. in Conjunctival Samples of Stray Cats in Timișoara Municipality, Western Romania
Source: Microorganisms. 2022 Nov 4;10(11):2187. doi: 10.3390/microorganisms10112187 (PMC9693150; doi:10.3390/microorganisms10112187)
Supplement: Supplementary file 1 [file microorganisms-10-02187-s001.zip › Supplementary Table S2.xlsx]

## Sheet: Foaie1
	Samples No	Giemsa	PCR	F	M	European	Non European	˂ 2 months	> 2 months and < 6 months	> 6 months and < 2 years	> 2 years	Warm	Cold	Conjunctivitis	Non-conjunctivitis
	1	*	*	0	*	*	0	0	0	0	*	0	*	*	0
	2	0	0	*	0	*	0	0	*	0	0	0	*	0	*
	3	*	*	0	*	*	0	0	*	0	0	*	0	0	*
	4	*	*	*	0	0	*	0	*	0	0	*	0	0	*
	5	0	*	*	0	0	*	0	*	0	0	*	0	*	0
	6	0	0	*	0	*	0	0	0	*	0	0	*	0	*
	7	0	0	*	0	*	0	0	0	*	0	*	0	0	*
	8	*	*	0	*	*	0	0	*	0	0	*	*	0	*
	9	*	*	*	0	*	0	0	0	0	*	0	*	*	0
	10	0	0	*	0	*	*	0	0	0	*	0	*	*	0
	11	0	0	*	0	*	*	0	0	*	0	0	*	0	*
	12	*	*	0	*	*	0	0	*	0	0	*	0	*	0
	13	0	*	*	0	*	0	0	*	0	0	*	0	0	*
	14	*	0	*	0	*	0	0	*	0	0	*	0	0	*
	15	0	0	*	0	0	*	0	0	0	*	*	0	0	*
	16	*	*	0	*	*	0	0	*	0	0	0	*	0	*
	17	*	*	*	0	*	0	0	0	*	0	*	0	0	*
	18	0	*	*	0	*	0	0	0	*	0	0	*	0	*
	19	0	*	0	*	0	*	0	0	0	*	*	0	*	0
	20	0	*	*	0	0	*	0	*	0	0	0	*	0	*
	21	*	*	0	*	*	0	0	*	0	0	*	0	0	*
	22	*	*	*	0	*	0	0	*	0	0	*	0	0	*
	23	0	0	*	0	0	*	0	0	0	*	*	0	0	*
	24	0	*	*	0	*	0	0	0	*	0	*	0	*	0
	25	*	*	0	*	*	0	0	0	*	0	0	*	0	*
	26	*	0	*	0	*	0	0	0	*	0	0	*	0	*
	27	*	0	0	*	*	0	0	0	0	*	*	0	0	*
	28	*	*	*	0	0	*	0	0	0	*	*	0	0	*
	29	0	*	*	0	*	0	0	*	0	0	*	0	*	0
	30	0	*	0	*	*	0	0	*	0	0	*	0	0	*
	31	*	0	*	0	*	0	0	0	*	0	*	0	0	*
	32	*	*	0	*	*	0	0	0	*	0	*	0	*	0
	33	0	*	*	0	*	0	0	0	*	0	*	0	0	*
	34	*	*	0	*	*	0	0	*	0	0	*	0	0	*
	35	*	*	0	*	*	0	0	0	0	*	*	0	0	*
	36	0	0	*	0	*	0	0	*	0	0	*	0	*	0
	37	*	0	0	*	*	0	0	*	0	0	*	0	0	*
	38	*	*	0	*	*	0	0	*	0	0	0	*	*	0
	39	0	*	0	*	0	*	0	0	*	0	0	*	0	*
	40	0	0	*	0	0	*	*	0	0	0	0	*	*	0
	41	0	0	0	*	*	0	0	*	0	0	*	0	*	0
	42	*	*	0	*	*	0	*	0	0	0	*	0	*	0
	43	*	*	0	*	0	*	0	0	*	0	*	0	0	*
	44	0	0	*	0	*	0	0	0	*	0	*	0	0	*
	45	0	0	0	*	*	0	0	*	0	0	*	0	0	*
	46	*	*	0	*	*	0	0	*	0	0	0	*	0	*
	47	0	*	*	0	0	*	*	0	0	0	0	*	*	0
	48	*	*	0	*	*	0	0	*	0	0	0	*	0	*
	49	0	0	*	0	*	0	0	*	0	0	0	*	0	*
	50	0	*	0	*	*	0	0	0	0	*	*	0	0	*
	51	*	*	0	*	*	0	0	0	0	*	*	0	0	*
	52	0	0	0	*	*	0	0	0	*	0	*	0	*	0
	53	0	*	*	0	*	0	0	*	0	0	*	0	*	0
	54	0	*	0	*	*	0	*	0	0	0	*	0	0	*
	55	*	*	0	*	0	*	0	*	0	0	0	*	0	*
	56	*	*	*	0	0	*	0	*	0	0	*	0	0	*
	57	0	0	0	*	*	0	0	0	*	0	0	*	*	0
	58	0	*	0	*	*	0	0	0	*	0	0	*	*	0
	59	0	*	*	0	*	0	0	*	0	0	*	0	0	*
	60	*	0	*	0	*	0	0	*	0	0	*	0	0	*
	61	*	0	*	0	*	0	0	0	*	0	0	*	0	*
	62	*	*	0	*	*	0	0	0	*	0	0	*	0	*
	63	0	*	*	0	0	*	0	*	0	0	0	*	0	*
	64	0	0	*	0	*	0	*	0	0	0	*	0	*	0
	65	*	*	0	*	*	0	0	*	0	0	0	*	*	0
	66	*	*	0	*	*	0	0	*	0	0	*	0	0	*
	67	0	*	*	0	*	0	0	0	0	*	*	0	0	*
	68	*	*	0	*	*	0	0	0	*	0	*	0	0	*
	69	*	*	0	*	*	0	0	*	0	0	*	0	0	*
	70	0	0	*	0	*	0	0	0	*	0	*	0	*	0
	71	*	0	0	*	*	0	0	*	0	0	0	*	0	*
	72	0	*	0	*	0	*	0	*	0	0	*	0	*	0
	73	*	*	0	*	0	*	0	*	0	0	*	0	0	*
	74	0	*	0	*	*	0	0	0	*	0	0	*	0	*
	75	0	0	0	*	*	0	0	0	*	0	0	*	0	*
	76	*	*	0	*	*	0	0	0	*	0	*	0	0	*
	77	0	*	0	*	*	0	0	*	0	0	*	0	*	0
	78	0	0	0	*	*	0	0	0	0	*	*	0	0	*
	79	0	0	0	*	0	*	0	0	*	0	*	0	0	*
	80	*	*	0	*	*	0	0	*	0	0	*	0	0	*
	81	*	*	0	*	*	0	0	*	0	0	*	0	*	0
	82	0	*	0	*	*	0	0	0	*	0	0	*	0	*
	83	0	0	0	*	*	0	0	0	*	0	0	*	0	*
	84	0	*	0	*	*	0	0	0	*	0	0	*	0	*
	85	*	*	0	*	*	0	0	*	0	0	*	0	0	*
	86	*	0	0	*	*	0	0	*	0	0	*	0	0	*
	87	0	*	0	*	*	0	0	*	0	0	*	0	*	0
	88	0	*	0	*	0	*	0	0	0	*	*	0	0	*
	89	0	*	0	*	*	0	0	0	*	0	*	0	0	*
	90	*	*	*	0	*	0	0	0	*	0	*	0	0	*
	91	0	0	0	*	*	0	0	0	*	0	0	*	*	0
	92	0	*	0	*	*	0	0	0	0	*	*	0	0	*
	93	0	*	0	*	0	*	0	*	0	0	0	*	0	*
	94	*	0	0	*	*	0	0	0	0	*	*	0	0	*
	95	*	0	0	*	*	0	0	0	0	*	*	0	0	*
Total	95	45	62	37	58	74	21	5	42	31	17	61	34	27	68
	Legend: * - pozitiv samples; 0 - negativ samples
